# Supplementary material for: First Molecular Characterisation of Porcine Parvovirus 7 (PPV7) in Italy
Source: Viruses. 2024 Jun 8;16(6):932. doi: 10.3390/v16060932 (PMC11209580; doi:10.3390/v16060932)
Supplement: Supplementary file 1 [file viruses-16-00932-s001.zip]

Archive with 7 entries (7 files):
- Figure S1.pptx
- Figure S2.pdf
- Figure S3.pptx
- Figure S4.pptx
- Figure S5.pdf
- Table S1.pdf
- Table S2.pdf
